# Supplementary material for: Targeting miR-337 mitigates disuse-induced bone loss
Source: Cell Discov. 2025 Aug 26;11:71. doi: 10.1038/s41421-025-00822-z (PMC12378244; doi:10.1038/s41421-025-00822-z)
Supplement: Supplementary file 2 — Supplementary tableS1 [file 41421_2025_822_MOESM2_ESM.xlsx]

## Sheet: Sheet1
Antibodies used in mIHC assay
	Diution	Lot NO	Clone
LepR	1:100	NBP2-66931	JA73-01	Novus
Runx2	1:200	ab236639	EPR22858-106	Abcam
Ki67	1:1000	ab231172	SP6	Abcam
CD31	1:1000	ab182981	EPR17259	Abcam
Antibodies used in Flow cytometry
	Diution	Lot NO	Clone
LepR-AF647	1:100	sc-8391 AF647	B-3	Santa Cruz
CD31-PE	1:100	130-116-505	REA396	Miltenyi
CD45-PE	1:100	12-0461-82	OX1	eBioscience
Antibodies used for WB assay
	Diution	Lot NO	Clone
Akt	1:1000	4685	11E7	Cell signal techology
p-Akt	1:1000	4060	D9E	Cell signal techology
mTOR	1:1000	ab32028	Y391	Abcam
p-mTOR	1:1000	ab137133	EPR427(N)	Abcam
IRS-1	1:1000	ab131509		Abcam
GAPDH	1:2000	5174	D16H11	Cell signal techology
YAP	1:1000	4912		Cell signal techology
Piezo1	1:2000	NBP2-10504		Novus
